# Supplementary material for: Phylogenetic assembly of methanogenesis regulates methane yield in food-waste anaerobic digestion
Source: ISME J. 2026 Apr 11;20(1):wrag083. doi: 10.1093/ismejo/wrag083 (PMC13200284; doi:10.1093/ismejo/wrag083)
Supplement: wrag083_Supplemental_Files [file wrag083_supplemental_files.zip]

Archive with 2 entries (2 files):
- Supplemental Data.xlsx
- Supplemental file.docx
