# Supplementary material for: Phylogenetic assembly of methanogenesis regulates methane yield in food-waste anaerobic digestion
Source: ISME J. 2026 Apr 11;20(1):wrag083. doi: 10.1093/ismejo/wrag083 (PMC13200284; doi:10.1093/ismejo/wrag083)
Supplement: wrag083_Supplemental_Files [file wrag083_supplemental_files.zip › Supplemental Data.xlsx]

## Sheet:  Dataset 1
Dataset 1. Reconstructed functional genes of anaerobic methane metabolism.
Basic informationa														Functional annotationb				Abundancec
Gene	BJ	CS	FS	JZ	QH	QQ	WZ	Undetected sites	Detected samples	Overall sample detection rate (%)	Average number of samples detected per site	Number of GSCs	Total abundance	Pathway1	Pathway2	Pathway3	Product	BJ0516	BJ0530	BJ0606	BJ0613	BJ0704	BJ0718	BJ0801	BJ0815	BJ0919	CS0520	CS0527	CS0603	CS0617	CS0701	CS0715	CS0825	CS0908	CS0917	FS0520	FS0527	FS0610	FS0617	FS0702	FS0716	FS0729	FS0819	FS0916	JZ0520	JZ0527	JZ0603	JZ0617	JZ0701
rnfB	9	9	9	9	9	9	10	0	64	100	9	74	581994	Central methanogenic pathway	Anaerobic oxidation of methane (AOM)		Na+-translocating ferredoxin:NAD+oxidoreductase	20978	16020	12727	27753	28568	29069	12756	15903	25025	14806	9689	17315	6265	8525	9046	16866	24274	13559	3683	7847	6013	4844	2620	2530	3730	4316	1347	4621	4477	5141	609	1954
hdrA1	9	9	9	9	9	9	10	0	64	100	9	89	580509	Central methanogenic pathway	Anaerobic oxidation of methane (AOM)		Heterodisulphide reductase Na+-translocating	2987	2362	2503	2196	2384	3387	3309	1875	5564	6245	12125	5728	8597	14222	17361	40815	23100	32105	256	3526	403	1376	1427	2017	2416	2305	783	2542	434	686	3007	4839
mcrA	9	9	9	9	9	9	10	0	64	100	9	159	480551	Central methanogenic pathway	Anaerobic oxidation of methane (AOM)		Methyl-coenzyme M reductase	2578	1964	2117	1810	1858	2817	2363	1494	4126	5039	10146	4803	9304	11510	11917	15553	9628	12480	217	2563	374	1211	1118	1444	1912	2250	743	1981	309	531	2402	3469
mcrB	9	9	9	9	9	9	10	0	64	100	9	115	322773	Central methanogenic pathway	Anaerobic oxidation of methane (AOM)		Methyl-coenzyme M reductase	1931	1660	1717	1436	1206	2051	1846	1103	3149	3337	6213	3044	5615	7005	7692	11520	7017	9391	138	1885	206	818	793	1003	1383	1502	625	1217	217	328	1562	2594
hdrD	9	9	9	9	9	9	10	0	64	100	9	40	236676	Central methanogenic pathway	Anaerobic oxidation of methane (AOM)		Heterodisulphide reductase Na+-translocating	2726	2490	2633	1917	1631	3096	3563	1647	5385	4409	8721	4049	6739	10295	11993	26930	14255	20004	38	2015	62	90	193	169	333	690	317	824	71	126	809	1301
fpoL	9	9	9	9	9	9	10	0	64	100	9	53	229121	Central methanogenic pathway	Anaerobic oxidation of methane (AOM)		F420H2 dehydrogenase	2651	2403	2562	1626	1499	2757	3153	1537	4296	3728	7726	3569	6411	8311	8794	13003	9134	13195	39	2047	79	101	175	156	172	176	354	2183	89	138	1790	2136
fpoB	9	9	9	9	9	9	10	0	64	100	9	60	215135	Central methanogenic pathway	Anaerobic oxidation of methane (AOM)		F420H2 dehydrogenase	1179	8058	905	173	236	139	20	16	2424	20544	447	21194	536	35	57	16	24244	33	1990	1268	3274	5793	181	7	18	4	10	8769	83	2111	1257	823
mtrH	9	9	9	9	9	9	10	0	64	100	9	75	184285	Central methanogenic pathway	Anaerobic oxidation of methane (AOM)		Tetrahydromethanopterin S-methyltransferase	1316	1126	1239	918	743	1501	1473	783	2105	2458	4859	2364	4554	5371	6011	7784	4850	6685	98	1318	116	602	575	718	929	1069	359	871	159	237	966	1570
hdrB1	9	9	9	9	9	9	10	0	64	100	9	48	176882	Central methanogenic pathway	Anaerobic oxidation of methane (AOM)		Heterodisulphide reductase Na+-translocating	35	28	11	12	24	91	73	26	6	1702	3742	1231	1660	3973	5335	19362	7881	11447	79	389	170	656	611	808	930	1159	243	501	126	218	659	918
mvhA	9	9	9	9	9	9	10	0	64	100	9	59	173786	Central methanogenic pathway			F420-nonreducing hydrogenase	49	48	34	13	20	232	140	76	6	55	223	56	81	178	328	89	44	43	111	948	78	154	162	505	581	927	197	1093	46	122	1969	2944
mtrE	9	9	9	9	9	9	10	0	64	100	9	68	159076	Central methanogenic pathway	Anaerobic oxidation of methane (AOM)		Tetrahydromethanopterin S-methyltransferase	1222	1153	1257	768	835	1283	1358	753	1845	2072	4331	2114	3766	4863	5163	6906	3922	6047	83	1073	138	470	451	692	796	679	289	829	166	223	984	1549
mtrA	9	9	9	9	9	9	10	0	64	100	9	77	157323	Central methanogenic pathway	Anaerobic oxidation of methane (AOM)		Tetrahydromethanopterin S-methyltransferase	1079	794	918	761	645	1143	1183	542	1561	1693	3575	2002	2995	3841	4132	5083	3262	4843	91	1077	193	639	668	825	1121	1024	335	964	180	263	938	1465
echA	6	9	9	9	9	8	10	0	60	93.75	9	3	151655	Central methanogenic pathway			Ech hydrogenase	6	0	3	0	0	6	6	4	8	1383	3530	972	1445	2809	4357	15314	6619	11320	58	6	80	648	938	1457	1723	2155	392	4	107	128	2	3
fpoN	9	9	9	9	9	9	10	0	64	100	9	21	145295	Central methanogenic pathway	Anaerobic oxidation of methane (AOM)		F420H2 dehydrogenase	2185	1835	1846	1239	1123	2145	2036	1229	3369	3190	6709	3292	5944	7454	8139	10422	7543	9824	29	1397	68	57	141	91	120	158	277	654	62	101	656	1099
fpoM	9	9	8	9	9	9	10	0	63	98.4375	9	41	130630	Central methanogenic pathway	Anaerobic oxidation of methane (AOM)		F420H2 dehydrogenase	846	6537	612	6	32	1	2	7	1786	16368	77	15286	2	4	3	3	17881	13	1378	616	2235	4223	80	0	17	7	9	6398	58	1705	82	25
mtrC	9	9	9	9	9	9	10	0	64	100	9	47	127032	Central methanogenic pathway	Anaerobic oxidation of methane (AOM)		Tetrahydromethanopterin S-methyltransferase	1070	934	1012	749	633	1125	1292	574	1689	1730	3729	1847	3425	4203	4414	5479	3526	5336	51	962	81	367	371	400	557	557	243	586	135	171	752	1300
frhG	9	9	9	9	9	9	10	0	64	100	9	50	125427	Central methanogenic pathway	Anaerobic oxidation of methane (AOM)		Coenzyme F420 hydrogenase	36	19	11	15	19	82	66	29	13	770	1489	718	865	2025	2690	7319	4427	5958	89	414	127	506	518	668	854	987	176	490	96	183	711	1087
vhtG	6	9	9	9	5	2	10	0	50	78.125	7	15	114946	Central methanogenic pathway			Methanophenazine hydrogenase	0	1	2	1	2	3	1	0	0	1684	3512	1388	1838	4227	5881	18306	10027	15243	12	2	7	60	149	124	127	110	9	28	7	48	11	7
frhB	9	9	9	9	9	9	10	0	64	100	9	56	114413	Central methanogenic pathway	Anaerobic oxidation of methane (AOM)		Coenzyme F420 hydrogenase	7	7	6	8	6	35	28	11	4	781	1260	683	837	1936	2257	7175	4341	5262	54	459	72	402	384	519	732	905	171	523	112	155	656	1040
frhA	9	9	9	9	9	9	10	0	64	100	9	36	106016	Central methanogenic pathway	Anaerobic oxidation of methane (AOM)		Coenzyme F420 hydrogenase	18	13	28	6	15	6	13	2	12	1090	2077	977	1216	3104	3624	11107	6369	8345	64	104	124	646	656	822	962	816	160	238	148	224	64	76
rnfA	9	9	9	9	9	9	10	0	64	100	9	72	102925	Central methanogenic pathway	Anaerobic oxidation of methane (AOM)		Na+-translocating ferredoxin:NAD+oxidoreductase	6594	2636	3471	4661	3040	3863	3568	2238	4375	455	1737	686	1635	1431	875	452	554	992	1704	1917	3419	953	971	993	1407	2694	2010	488	3615	2624	970	1587
mcrG	9	9	9	9	9	9	10	0	64	100	9	35	92644	Central methanogenic pathway	Anaerobic oxidation of methane (AOM)		Methyl-coenzyme M reductase	768	813	861	479	678	1041	1027	584	1912	71	87	49	107	190	115	108	129	97	54	857	108	371	384	475	664	517	268	535	117	181	445	810
mtrD	9	9	9	9	9	9	10	0	64	100	9	59	91924	Central methanogenic pathway	Anaerobic oxidation of methane (AOM)		Tetrahydromethanopterin S-methyltransferase	15	7	6	12	15	64	32	10	5	469	1069	453	613	1426	1808	4949	3203	4409	59	238	76	372	374	441	519	509	98	430	76	162	500	700
fpoD	9	9	9	9	8	9	10	0	63	98.4375	9	5	89317	Central methanogenic pathway	Anaerobic oxidation of methane (AOM)		F420H2 dehydrogenase	2304	2100	2283	1517	1102	2467	2530	1382	3877	2537	5371	2703	5569	5331	5222	637	863	1058	20	1599	61	31	75	54	32	52	259	747	46	69	626	1321
rnfD	9	9	9	9	9	9	10	0	64	100	9	23	87145	Central methanogenic pathway	Anaerobic oxidation of methane (AOM)		Na+-translocating ferredoxin:NAD+oxidoreductase	2518	489	1837	603	1518	1158	1562	331	1337	406	988	450	2286	1765	1285	369	340	852	3074	1330	5478	5984	5326	4394	3173	3504	1180	1081	6323	6344	539	913
echB	9	9	9	9	9	9	10	0	64	100	9	12	84919	Central methanogenic pathway			Ech hydrogenase	9	3	2	12	1	7	15	7	8	676	1556	478	696	1454	2024	7717	3164	5499	61	6	102	674	740	1018	1312	1371	254	7	94	147	7	22
mcrC	9	9	9	9	9	9	10	0	64	100	9	18	78721	Central methanogenic pathway	Anaerobic oxidation of methane (AOM)		Methyl-coenzyme M reductase	745	648	753	684	518	696	862	471	1347	1727	3053	1881	2938	3819	4390	5910	3322	4770	41	559	79	289	359	376	459	367	188	180	87	143	202	375
hdrE	9	9	9	9	8	9	10	0	63	98.4375	9	16	76415	Central methanogenic pathway	Anaerobic oxidation of methane (AOM)		Heterodisulphide reductase Na+-translocating	979	913	898	534	475	1014	1183	539	1181	1773	3552	1688	2982	4066	4202	7584	3685	5457	18	545	9	33	59	60	69	71	107	303	29	51	270	586
hdrC1	9	9	9	9	9	9	10	0	64	100	9	9	69539	Central methanogenic pathway	Anaerobic oxidation of methane (AOM)		Heterodisulphide reductase Na+-translocating	1	8	1	2	6	27	29	10	6	618	1409	540	604	1586	2311	7777	4183	5900	7	24	5	42	48	64	115	132	20	25	5	30	21	36
hdrA2	9	9	9	9	9	9	10	0	64	100	9	8	69448	Central methanogenic pathway	Anaerobic oxidation of methane (AOM)		Heterodisulphide reductase Na+-translocating	865	407	403	689	304	544	274	199	155	2568	5342	3001	6002	5664	6026	659	1041	1113	67	148	101	95	127	250	417	1031	136	79	19	103	118	232
mcrD	9	9	9	9	9	9	10	0	64	100	9	30	66165	Central methanogenic pathway	Anaerobic oxidation of methane (AOM)		Methyl-coenzyme M reductase	374	391	467	276	307	571	649	314	840	467	901	489	583	1157	1390	3760	2098	2882	25	390	42	180	214	244	364	277	128	177	48	96	208	391
ehbN	9	9	9	9	9	9	10	0	64	100	9	24	65863	Central methanogenic pathway			Energy-converting hydrogenase B	20	14	12	8	2	71	75	27	3	33	61	11	44	64	92	27	9	24	44	295	29	48	76	174	244	574	126	346	21	30	674	997
rnfE	9	9	9	9	9	9	10	0	64	100	9	20	55802	Central methanogenic pathway	Anaerobic oxidation of methane (AOM)		Na+-translocating ferredoxin:NAD+oxidoreductase	4567	2455	2467	5468	3026	3333	1877	1961	4491	143	999	264	385	428	467	125	245	678	7	2352	51	11	11	9	198	226	167	488	42	35	759	1010
hdrB2	8	9	9	9	9	8	10	0	62	96.875	9	17	49906	Central methanogenic pathway	Anaerobic oxidation of methane (AOM)		Heterodisulphide reductase Na+-translocating	1	3	4	5	0	2	8	1	4	723	1339	427	631	1447	2462	9114	3816	5673	8	9	5	15	56	38	108	341	43	59	6	14	20	24
ehbO	9	9	9	9	9	9	10	0	64	100	9	14	48969	Central methanogenic pathway			Energy-converting hydrogenase B	1	7	1	1	4	22	31	21	2	6	3	1	2	3	7	6	4	9	8	313	1	12	12	84	168	418	83	294	5	27	645	1034
ehaJ	9	9	9	9	9	9	10	0	64	100	9	14	44536	Central methanogenic pathway			Energy-converting hydrogenase A	9	6	7	8	4	34	33	9	17	34	56	61	108	135	137	108	108	119	27	19	95	383	339	421	667	768	151	14	95	127	42	46
fpoA	9	9	9	9	9	9	10	0	64	100	9	16	41046	Central methanogenic pathway	Anaerobic oxidation of methane (AOM)		F420H2 dehydrogenase	517	403	544	285	154	481	557	299	557	943	2007	1112	1471	2142	2357	3811	1740	2748	5	260	8	15	33	14	46	33	45	180	21	29	102	292
rnfG	9	9	9	9	9	9	10	0	64	100	9	14	38214	Central methanogenic pathway	Anaerobic oxidation of methane (AOM)		Na+-translocating ferredoxin:NAD+oxidoreductase	253	393	821	130	88	451	683	393	248	904	2551	662	1750	1136	673	495	596	1081	87	89	160	131	133	70	83	61	36	7	217	239	23	85
fpoI	9	9	9	9	8	9	10	0	63	98.4375	9	8	26298	Central methanogenic pathway	Anaerobic oxidation of methane (AOM)		F420H2 dehydrogenase	628	579	708	383	331	720	872	349	966	825	1475	873	1491	1614	1543	171	250	317	4	356	14	7	14	7	9	18	95	177	17	30	188	394
mtrG	9	7	9	9	9	9	10	0	62	96.875	9	12	24587	Central methanogenic pathway	Anaerobic oxidation of methane (AOM)		Tetrahydromethanopterin S-methyltransferase	235	260	319	183	174	321	470	223	585	3	2	2	0	3	3	0	2	2	5	296	2	17	14	45	43	65	80	232	13	13	272	607
fpoH	9	8	5	8	6	1	10	0	47	73.4375	7	23	24173	Central methanogenic pathway	Anaerobic oxidation of methane (AOM)		F420H2 dehydrogenase	95	51	103	133	85	112	7	17	2	29	33	14	48	2	2	1	2	0	0	291	1	3	0	1	0	0	1	667	0	2	731	492
ehaH	8	9	9	9	9	9	9	0	62	96.875	9	10	23556	Central methanogenic pathway			Energy-converting hydrogenase A	5	0	1	3	4	22	10	12	1	12	18	35	36	64	84	79	73	88	17	13	49	222	242	288	426	440	91	11	59	78	15	24
mvhD	8	9	9	9	9	9	10	0	63	98.4375	9	15	21742	Central methanogenic pathway			F420-nonreducing hydrogenase	2	4	4	0	1	24	19	11	3	13	38	10	9	27	46	12	2	11	9	121	15	23	12	65	42	56	18	138	6	9	256	384
vhcA	9	9	9	9	9	9	7	0	61	95.3125	9	2	21659	Central methanogenic pathway			F420-nonreducing hydrogenase	14	5	6	6	10	15	11	3	10	50	66	72	109	184	133	172	145	168	47	2	110	651	485	578	733	590	126	1	116	167	3	1
hdrC2	8	9	9	9	9	9	7	0	60	93.75	9	8	20799	Central methanogenic pathway	Anaerobic oxidation of methane (AOM)		Heterodisulphide reductase Na+-translocating	5	4	8	9	7	6	4	0	9	52	40	70	86	201	135	77	130	136	37	8	97	412	425	466	661	833	162	2	100	148	9	22
mtrB	9	9	9	9	9	9	10	0	64	100	9	14	18184	Central methanogenic pathway	Anaerobic oxidation of methane (AOM)		Tetrahydromethanopterin S-methyltransferase	177	195	203	132	119	274	266	131	455	180	376	163	197	422	618	1604	863	1442	1	174	11	14	22	16	32	86	31	79	13	14	75	162
ehbM	8	5	8	9	9	9	10	0	58	90.625	8	15	16158	Central methanogenic pathway			Energy-converting hydrogenase B	1	1	0	1	2	12	9	1	2	0	1	0	0	1	6	0	1	3	5	106	0	4	5	22	43	113	29	125	3	1	209	348
ehaO	1	0	7	9	9	1	10	1	37	57.8125	5	4	16107	Central methanogenic pathway			Energy-converting hydrogenase A	0	0	0	1	0	0	0	0	0	0	0	0	0	0	0	0	0	0	1	334	0	2	0	3	77	309	53	267	1	4	592	952
fpoO	1	9	6	7	1	1	10	0	35	54.6875	5	8	13070	Central methanogenic pathway	Anaerobic oxidation of methane (AOM)		F420H2 dehydrogenase	0	0	0	1	0	0	0	0	0	174	413	157	144	458	691	2243	1286	1914	3	0	0	6	17	9	18	20	0	5	1	9	0	0
ehbQ	9	9	1	6	2	9	0	1	36	56.25	5	2	12273	Central methanogenic pathway			Energy-converting hydrogenase B	303	186	174	248	129	207	118	72	72	915	1846	1016	1902	1843	1836	180	324	389	0	20	0	0	0	0	0	0	0	0	0	0	3	21
ehaG	9	9	9	9	9	9	10	0	64	100	9	6	11168	Central methanogenic pathway			Energy-converting hydrogenase A	4	1	5	4	6	7	2	2	2	26	31	31	43	67	51	71	81	87	23	5	38	199	162	182	347	446	77	8	47	56	15	20
fpoJ	1	9	5	8	0	1	10	1	34	53.125	5	4	11090	Central methanogenic pathway	Anaerobic oxidation of methane (AOM)		F420H2 dehydrogenase	0	0	0	1	0	0	0	0	0	170	469	150	195	434	548	1327	845	1284	0	0	0	9	24	13	17	12	0	1	2	4	0	1
ehbE	5	5	6	8	9	9	9	0	51	79.6875	7	11	10036	Central methanogenic pathway			Energy-converting hydrogenase B	16	0	4	0	0	25	3	5	0	0	0	0	2	1	4	1	0	2	2	0	0	2	0	15	40	113	25	4	0	4	2	12
frhD	9	9	9	9	9	9	6	0	60	93.75	9	9	9868	Central methanogenic pathway	Anaerobic oxidation of methane (AOM)		Coenzyme F420 hydrogenase	7	7	5	1	8	3	1	2	6	27	29	23	46	80	56	49	60	78	22	4	40	198	169	230	319	227	76	5	54	69	4	7
mtrF	9	9	8	9	4	9	10	0	58	90.625	8	13	8955	Central methanogenic pathway	Anaerobic oxidation of methane (AOM)		Tetrahydromethanopterin S-methyltransferase	117	121	159	91	74	150	164	79	255	78	192	68	96	192	300	873	480	700	0	103	5	5	11	11	6	8	10	46	4	10	52	86
ehaB	8	9	9	9	9	9	10	0	63	98.4375	9	7	7688	Central methanogenic pathway			Energy-converting hydrogenase A	4	3	2	2	6	7	5	0	3	7	26	26	33	64	44	40	39	45	12	7	36	168	143	203	222	280	44	2	40	56	14	18
ehaL	4	2	8	9	9	9	9	0	50	78.125	7	6	7667	Central methanogenic pathway			Energy-converting hydrogenase A	0	0	1	0	0	8	5	2	0	0	0	1	0	0	2	0	0	0	0	7	1	1	5	20	20	68	14	5	1	6	3	14
echC	1	0	4	7	7	0	10	2	29	45.3125	4	9	5096	Central methanogenic pathway			Ech hydrogenase	0	0	0	1	0	0	0	0	0	0	0	0	0	0	0	0	0	0	0	42	0	1	1	0	1	0	0	111	1	0	18	16
ehbA	9	6	3	7	1	5	10	0	41	64.0625	6	2	5074	Central methanogenic pathway			Energy-converting hydrogenase B	317	320	379	106	86	368	457	248	357	1	0	0	3	1	2	0	2	7	0	231	0	0	2	0	0	0	1	177	0	0	170	401
ehaC	3	3	6	7	9	9	9	0	46	71.875	7	5	4040	Central methanogenic pathway			Energy-converting hydrogenase A	0	1	0	0	0	5	3	0	0	0	0	0	0	0	2	2	0	1	0	0	0	3	4	11	15	32	9	1	0	0	5	9
ehbD	3	5	7	5	9	9	9	0	47	73.4375	7	9	3665	Central methanogenic pathway			Energy-converting hydrogenase B	0	0	0	0	0	1	2	5	0	0	0	0	1	1	1	1	0	1	1	3	0	2	0	8	20	53	3	0	0	0	1	4
ehbF	5	2	7	7	9	2	10	0	42	65.625	6	4	2761	Central methanogenic pathway			Energy-converting hydrogenase B	0	0	0	3	1	1	1	0	1	0	0	0	0	1	0	0	0	1	0	20	5	0	1	1	145	549	103	16	0	0	25	39
ehaQ	1	1	6	8	9	2	10	0	37	57.8125	5	4	2723	Central methanogenic pathway			Energy-converting hydrogenase A	0	0	0	0	0	1	0	0	0	0	2	0	0	0	0	0	0	0	0	30	5	0	0	1	114	467	75	24	2	0	39	76
ehbK	0	1	5	9	9	2	10	1	36	56.25	5	3	2506	Central methanogenic pathway			Energy-converting hydrogenase B	0	0	0	0	0	0	0	0	0	0	3	0	0	0	0	0	0	0	0	30	0	0	2	0	102	451	91	23	2	2	42	46
ehaP	1	1	7	8	9	3	10	0	39	60.9375	6	3	1739	Central methanogenic pathway			Energy-converting hydrogenase A	0	0	0	0	0	0	0	2	0	0	2	0	0	0	0	0	0	0	1	17	0	2	1	0	70	302	48	15	0	2	15	41
ehaR	2	1	4	7	9	2	9	0	34	53.125	5	2	1391	Central methanogenic pathway			Energy-converting hydrogenase A	0	0	0	0	1	0	0	1	0	0	0	0	0	0	0	0	0	1	0	13	0	0	0	0	71	312	57	7	0	0	31	28
fpoK	0	1	1	6	4	1	10	1	23	35.9375	3	3	261	Central methanogenic pathway	Anaerobic oxidation of methane (AOM)		F420H2 dehydrogenase	0	0	0	0	0	0	0	0	0	0	0	0	0	0	1	0	0	0	0	0	0	0	0	1	0	0	0	9	0	0	2	0
ehbB	0	0	3	7	9	0	7	3	26	40.625	4	4	198	Central methanogenic pathway			Energy-converting hydrogenase B	0	0	0	0	0	0	0	0	0	0	0	0	0	0	0	0	0	0	0	2	0	0	0	0	11	29	0	2	0	0	2	1
ehbG	1	0	3	3	9	0	5	2	21	32.8125	3	2	174	Central methanogenic pathway			Energy-converting hydrogenase B	0	0	0	1	0	0	0	0	0	0	0	0	0	0	0	0	0	0	0	0	0	0	0	0	8	54	5	1	0	0	0	1
ehaE	0	0	4	7	9	0	7	3	27	42.1875	4	3	168	Central methanogenic pathway			Energy-converting hydrogenase A	0	0	0	0	0	0	0	0	0	0	0	0	0	0	0	0	0	0	0	2	0	0	0	0	5	29	3	1	0	0	3	2
vhuA	2	1	2	7	1	1	7	0	21	32.8125	3	3	153	Central methanogenic pathway			F420-nonreducing hydrogenase	0	1	0	1	0	0	0	0	0	0	0	0	1	0	0	0	0	0	0	14	0	0	0	0	0	0	1	11	0	0	5	1
ehaM	0	0	2	7	2	0	8	3	19	29.6875	3	2	94	Central methanogenic pathway			Energy-converting hydrogenase A	0	0	0	0	0	0	0	0	0	0	0	0	0	0	0	0	0	0	0	6	1	0	0	0	0	0	0	3	0	0	3	6
ehbP	0	0	1	7	8	1	8	2	25	39.0625	4	2	85	Central methanogenic pathway			Energy-converting hydrogenase B	0	0	0	0	0	0	0	0	0	0	0	0	0	0	0	0	0	0	0	2	0	0	0	0	0	0	0	4	0	0	7	6
ehaA	0	0	1	7	1	0	8	3	17	26.5625	2	2	78	Central methanogenic pathway			Energy-converting hydrogenase A	0	0	0	0	0	0	0	0	0	0	0	0	0	0	0	0	0	0	0	2	0	0	0	0	0	0	0	4	0	0	6	8
ehbJ	0	1	1	7	0	0	8	3	17	26.5625	2	2	46	Central methanogenic pathway			Energy-converting hydrogenase B	0	0	0	0	0	0	0	0	0	1	0	0	0	0	0	0	0	0	0	3	0	0	0	0	0	0	0	2	0	0	2	2
fwdB	9	9	9	9	9	9	10	0	64	100	9	52	275897	Hydrogenotrophic methanogenesis	Anaerobic oxidation of methane (AOM)		Tungsten containing formylmethanofuran dehydrogenase	92	61	35	32	48	161	127	66	41	1802	3423	1388	1923	4602	5239	15334	8637	12012	241	205	467	2039	1967	2388	3227	3231	628	377	418	724	181	182
mch	9	9	9	9	9	9	10	0	64	100	9	55	176451	Hydrogenotrophic methanogenesis	Anaerobic oxidation of methane (AOM)	Oxidation of formaldehyde	Methenyltetrahydromethanopterin cyclohydrolase	1469	1257	1389	1125	818	1631	1609	911	2206	2552	4545	2362	4505	5360	6256	11214	6179	7899	108	1287	168	562	526	671	888	1006	387	911	155	291	1193	2019
fmdB	9	9	9	9	8	9	10	0	63	98.4375	9	27	148050	Hydrogenotrophic methanogenesis	Anaerobic oxidation of methane (AOM)		Molybdenum containing formylmethanofuran dehydrogenase	1863	1342	1711	1206	1039	1931	1768	959	2826	3243	6434	3325	5715	8049	9090	13736	7347	10346	36	1174	64	134	201	175	189	221	214	558	73	125	517	917
mer	9	9	9	9	9	9	10	0	64	100	9	40	107743	Hydrogenotrophic methanogenesis	Anaerobic oxidation of methane (AOM)		5,10-methylenetetrahydromethanopterin reductase	782	805	909	755	698	1021	1255	672	2163	850	1484	514	850	1895	2751	10627	5088	6733	40	911	85	410	466	571	611	589	239	591	119	215	410	625
mtd	9	9	9	9	9	9	10	0	64	100	9	58	107359	Hydrogenotrophic methanogenesis	Anaerobic oxidation of methane (AOM)		Methylenetetrahydromethanopterin dehydrogenase	25	11	12	10	10	43	55	18	17	633	1403	571	680	1727	2230	8416	3677	5458	69	345	76	374	329	507	655	781	179	467	107	184	518	887
fwdC	9	9	9	9	9	9	10	0	64	100	9	38	70948	Hydrogenotrophic methanogenesis	Anaerobic oxidation of methane (AOM)		Tungsten containing formylmethanofuran dehydrogenase	63	18	33	56	29	66	34	24	24	68	97	83	107	277	216	187	189	229	67	230	139	693	595	758	1044	1136	219	291	156	212	542	646
fwdG	9	9	9	9	9	9	10	0	64	100	9	29	63934	Hydrogenotrophic methanogenesis	Anaerobic oxidation of methane (AOM)		Tungsten containing formylmethanofuran dehydrogenase	844	681	661	774	591	716	688	374	1063	1829	3392	1777	3522	3779	3814	4287	2294	3256	31	460	63	227	266	281	413	346	116	154	81	117	190	349
hmd	9	8	9	9	9	9	10	0	63	98.4375	9	25	37047	Hydrogenotrophic methanogenesis	Anaerobic oxidation of methane (AOM)		5,10-methenyltetrahydromethanopterin hydrogenase	5	3	5	2	10	36	40	12	3	4	0	2	1	1	5	4	3	12	2	7	4	14	3	89	177	432	80	22	1	15	16	35
fwdF	7	6	9	9	9	9	10	0	59	92.1875	8	9	35066	Hydrogenotrophic methanogenesis	Anaerobic oxidation of methane (AOM)		Tungsten containing formylmethanofuran dehydrogenase	1	0	3	0	1	18	8	6	1	8	2	0	2	0	5	3	0	1	1	346	4	6	6	46	107	421	68	370	2	11	744	1040
fmdC	1	9	8	9	2	0	10	1	39	60.9375	6	10	34942	Hydrogenotrophic methanogenesis	Anaerobic oxidation of methane (AOM)		Molybdenum containing formylmethanofuran dehydrogenase	0	0	0	1	0	0	0	0	0	529	1219	502	528	1456	1869	5849	3041	4479	8	0	3	45	48	16	47	24	6	5	4	12	1	6
ftr	8	9	9	8	9	9	10	0	62	96.875	9	7	17545	Hydrogenotrophic methanogenesis	Anaerobic oxidation of methane (AOM)		Formylmethanofuran--tetrahydromethanopterin N-formyltransferase	9	3	5	5	9	4	8	0	3	34	40	46	56	131	131	80	126	110	35	3	91	370	324	447	552	439	98	0	93	118	9	18
fwdH	7	4	8	8	9	9	9	0	54	84.375	8	7	12519	Hydrogenotrophic methanogenesis	Anaerobic oxidation of methane (AOM)		Tungsten containing formylmethanofuran dehydrogenase	1	3	0	0	1	12	10	1	2	0	0	0	0	2	9	6	0	1	1	8	0	4	6	35	71	148	21	7	0	6	15	21
metF	5	3	4	5	9	2	10	0	38	59.375	5	13	3266	Hydrogenotrophic methanogenesis	Anaerobic oxidation of methane (AOM)		5,10-methylenetetrahydrofolate reductase	1	14	0	0	4	0	0	87	2	1	3	0	0	0	1	0	0	0	0	1	0	3	1	1	0	0	0	5	1	0	2	0
ackA	9	9	9	9	9	9	10	0	64	100	9	282	1828859	Aceticlastic methanogenesis			Acetate kinase	49148	30557	30185	41616	42807	50883	31766	29453	46620	40965	33568	39148	30889	28764	24724	29689	46363	28388	29542	24081	45867	24262	22511	23649	27550	25505	16142	23093	39457	38663	13689	15963
acs	9	9	9	9	9	9	10	0	64	100	9	124	878949	Aceticlastic methanogenesis			Acetyl-CoA synthetase	16122	28114	14970	8298	7679	14788	14290	8388	30115	50603	28028	53996	29735	28953	28126	3342	52615	6064	3948	11889	6496	10705	499	341	366	432	1124	21050	385	5175	5691	9031
cdhA	9	9	9	9	9	9	10	0	64	100	9	67	464843	Aceticlastic methanogenesis			Anaerobic carbon-monoxide dehydrogenase, CODH/ACS complex	4742	3738	3925	2968	2459	4880	4212	2681	6325	7914	14765	7836	15292	18090	18837	19779	13834	18518	126	3639	190	275	402	612	616	652	514	2499	145	318	3046	5043
acdB	8	9	9	9	9	9	10	0	63	98.4375	9	92	440021	Aceticlastic methanogenesis			Acetate---CoA ligase (ADP-forming)	11060	22246	3709	14	83	6	0	18	6289	48044	209	51561	13	44	39	4	61246	60	4990	1952	8236	13669	328	2	70	14	25	19600	185	5980	133	7
pta	9	9	9	9	9	9	10	0	64	100	9	69	327850	Aceticlastic methanogenesis			Phosphate acetyltransferase	11362	9751	3690	381	193	367	160	785	3786	24331	1781	21966	2056	1052	946	603	27932	1813	10197	1609	10739	7021	1265	841	1429	2266	4559	9874	6574	5536	1010	640
acdA	9	9	9	9	9	9	10	0	64	100	9	109	207229	Aceticlastic methanogenesis			Acetate---CoA ligase (ADP-forming)	1328	6848	614	36	42	10	4	242	3740	34681	146	15666	146	48	95	11	17307	65	1493	1726	2097	3537	170	287	1210	1429	555	7622	113	1931	883	593
cdhE	9	9	9	9	9	9	10	0	64	100	9	39	204962	Aceticlastic methanogenesis			Acetyl-CoA decarbonylase/synthase, CODH/ACS complex	1826	1524	1806	1189	1069	2115	1921	1151	3362	1904	3755	1843	3515	5166	5713	10738	7142	9463	31	1820	51	100	191	223	214	298	323	1195	76	120	1717	2688
cooS	9	9	9	9	9	9	10	0	64	100	9	33	200510	Aceticlastic methanogenesis			Anaerobic carbon-monoxide dehydrogenase	172	95	99	194	150	142	94	101	92	1722	3738	1406	1752	3929	5069	13561	8235	11458	248	168	404	826	1167	2210	2093	2708	505	357	270	293	78	194
cdhD	9	9	9	9	9	9	10	0	64	100	9	39	163833	Aceticlastic methanogenesis			Acetyl-CoA decarbonylase/synthase, CODH/ACS complex	2144	1785	1995	1503	1219	2395	1955	1351	3385	3767	6907	3757	6427	7849	8703	11073	7666	10345	31	1429	44	103	193	64	150	151	256	876	64	105	682	1211
cdhC	9	9	9	9	9	9	10	0	64	100	9	10	96856	Aceticlastic methanogenesis			Acetyl-CoA decarbonylase/synthase, CODH/ACS complex	45	22	24	23	21	35	17	9	31	271	622	175	142	130	112	19	22	35	233	15	375	539	720	1084	1263	1674	353	33	264	230	32	52
cdhB	9	9	9	9	7	9	10	0	62	96.875	9	13	32774	Aceticlastic methanogenesis			Anaerobic carbon-monoxide dehydrogenase, CODH/ACS complex	941	675	750	582	432	819	838	502	908	1163	2135	1311	2665	2626	2443	277	413	493	7	428	13	11	24	16	15	10	88	208	24	35	245	477
mtbC	7	9	9	9	9	6	10	0	59	92.1875	8	28	247352	Methylotrophic methanogenesis			Dimethylamine methyltransferase	0	0	6	1	3	3	3	6	3	4886	10335	4226	4360	11277	13398	32780	14389	23432	50	34	33	264	343	366	412	379	26	74	17	119	62	74
mtaB	9	9	9	9	9	7	10	0	62	96.875	9	38	181402	Methylotrophic methanogenesis			Coenzyme M methyltransferase	9	9	6	2	2	14	5	2	6	2370	4486	1808	2440	6189	8929	32172	19077	25861	33	97	8	92	189	111	160	159	22	223	20	62	115	117
mtaA	6	9	9	9	7	3	10	0	53	82.8125	8	33	176015	Methylotrophic methanogenesis			Coenzyme M methyltransferase	0	1	2	6	2	8	3	0	0	3076	5875	2147	2782	6690	9356	30610	14193	20395	30	14	15	131	234	243	247	182	15	79	26	79	20	8
mtbB	9	9	9	9	5	6	10	0	57	89.0625	8	41	159008	Methylotrophic methanogenesis			Dimethylamine methyltransferase	6	7	16	8	11	9	8	6	5	2893	6014	2368	2962	7083	8637	21287	11359	16561	30	17	16	135	214	195	225	213	14	105	23	67	23	21
mttB	8	9	9	9	5	4	10	0	54	84.375	8	26	142015	Methylotrophic methanogenesis			Trimethylamine methyltransferase	2	5	6	6	2	3	3	4	0	2114	4620	1899	2299	5859	7546	22295	12418	17925	19	11	4	96	157	153	192	176	7	42	15	59	8	29
mtaC	7	9	9	9	9	4	10	0	57	89.0625	8	28	100882	Methylotrophic methanogenesis			Coenzyme M methyltransferase	0	2	7	3	2	1	3	0	2	1348	2493	1101	1300	3293	5153	19296	10656	15154	19	47	1	55	75	53	83	79	8	95	11	22	29	36
mtmB	9	9	9	9	5	2	10	0	53	82.8125	8	30	71005	Methylotrophic methanogenesis			Monomethylamine methyltransferase	2	4	4	6	5	9	16	5	1	1063	2050	897	1162	2684	3724	12086	6708	9259	12	30	2	57	92	68	112	77	4	60	10	41	14	25
mttC	4	9	9	9	3	1	10	0	45	70.3125	6	18	60966	Methylotrophic methanogenesis			Trimethylamine methyltransferase	0	2	0	0	0	6	4	1	0	893	1860	773	899	2295	3135	10130	5338	7888	3	17	4	41	69	70	58	67	2	121	8	32	29	30
mtbA	5	9	9	9	6	0	10	1	48	75	7	11	53796	Methylotrophic methanogenesis			Dimethylamine methyltransferase	0	1	1	1	0	1	0	0	1	796	1676	613	753	1911	2823	10288	5137	6915	12	7	2	36	50	56	66	46	3	57	2	13	12	16
torA	7	3	6	4	8	7	3	0	38	59.375	5	8	49905	Methylotrophic methanogenesis			Trimethylamine-N-oxide reductase	8	475	1231	1	46	0	0	5	5135	50	28	8886	0	0	0	0	0	0	0	1555	59	411	131	0	60	17	0	0	4	2844	0	0
mtmC	1	9	9	9	1	2	10	0	41	64.0625	6	15	40498	Methylotrophic methanogenesis			Monomethylamine methyltransferase	1	0	0	0	0	0	0	0	0	650	1091	561	678	1653	2140	7255	3806	5300	5	3	2	11	45	50	60	54	4	17	10	16	1	4
torC	5	3	7	4	8	7	1	0	35	54.6875	5	6	23117	Methylotrophic methanogenesis			Trimethylamine-N-oxide reductase	0	205	518	0	24	0	0	6	2307	30	10	3899	0	0	0	0	0	0	2	696	33	183	68	1	19	0	0	0	2	1284	1	0
mtsA	2	9	9	8	2	0	10	1	40	62.5	6	4	22549	Methylotrophic methanogenesis			Methylated-thiol--coenzyme m methyltransferase	0	0	2	2	0	0	0	0	0	740	1378	521	590	1344	1421	273	199	484	6	2	7	23	44	72	52	34	5	11	10	21	0	2
mtsB	1	9	8	8	1	0	10	1	37	57.8125	5	3	15879	Methylotrophic methanogenesis			Methylated-thiol--coenzyme m methyltransferase	1	0	0	0	0	0	0	0	0	448	1087	394	426	970	1036	210	119	336	6	2	0	18	24	41	38	16	3	7	8	9	0	6
torD	7	3	6	2	8	6	2	0	34	53.125	5	8	10834	Methylotrophic methanogenesis			Trimethylamine-N-oxide reductase	2	100	269	1	5	0	0	4	976	10	4	1999	0	0	0	0	0	0	0	272	13	87	23	0	6	2	0	0	2	646	0	0
aThe detection of each functional gene at each site. This includes the number of samples detected at each site, the number of sites without any samples detected, the total number of samples detected at all sites, the overall sample detection rate across all sites, the average number of samples detected at each site, the total number of gene sequence clusters (GSCs) detected, and the total abundan…
bAnnotated information on methanogenesis pathways of functional genes and their encoded products, which were generated according to methane cycling database (MCycDB).
cThe abundance of each functional gene in each sample (standardized by library size and gene length).
dFunctional genes detected at all sites are highlighted in red. Functional genes detected in all samples are highlighted in green.
[truncated: 32 more columns]
